# Supplementary material for: Enhancing Lower-Body Power in Highly Trained Female Athletes: Effects of Velocity-Based Strength Training
Source: J Funct Morphol Kinesiol. 2025 Oct 21;10(4):411. doi: 10.3390/jfmk10040411 (PMC12551051; doi:10.3390/jfmk10040411)
Supplement: Supplementary file 1 [file jfmk-10-00411-s001.zip]

Archive with 1 entries (1 files):
- jfmk-3860863-supplementary.pdf
